# Supplementary material for: An Early Warning System for the Differential Diagnosis of In-Hospital Acute Kidney Injury for Better Patient Outcome: Study of a Quality Improvement Initiative
Source: Int J Environ Res Public Health. 2022 Mar 20;19(6):3704. doi: 10.3390/ijerph19063704 (PMC8953354; doi:10.3390/ijerph19063704)
Supplement: Supplementary file 1 [file ijerph-19-03704-s001.zip]

Archive with 1 entries (1 files):
- ijerph-1573924-supplementary.pdf
